# Supplementary material for: Evaluation of forage oat cultivars for alpine saline-alkaline environments: Trade-offs between yield, quality and stability
Source: PLoS One. 2026 Jul 23;21(7):e0354378. doi: 10.1371/journal.pone.0354378 (PMC13395352; doi:10.1371/journal.pone.0354378)
Supplement: S1 File — (XLSX) [file pone.0354378.s001.xlsx]

## Sheet: Sheet1
Data are presented as marginal means ± standard error (SE) estimated by the mixed linear model (n = 4).
Oat Agronomic Traits and Yield Data
Year	Variety	PH	SE	SD	SE	LN	SE	FN	SE	LA	SE	DY	SE	FY	SE
2024	V1	115.51	4.32	4.21	0.02	3.48	0.14	4.93	0.24	17.62	1.29	0.87	0.03	2.34	0.16
2024	V2	88.59	3.68	4.14	0.18	3.93	0.1	6.3	0.38	21.45	1.13	0.95	0.07	2.94	0.17
2024	V3	56.09	0.34	5.55	0.19	4.33	0.27	6.38	0.94	26.92	1.15	1.05	0.05	3.29	0.22
2025	V1	83.69	1.92	3.18	0.16	3.78	0.27	5.53	0.4	20.02	2.73	0.72	0.06	1.11	0.14
2025	V2	72.98	5.51	2.94	0.2	4.22	0.27	6.14	0.67	20.78	1.69	0.72	0.05	1.09	0.15
2025	V3	66.99	5.7	4.29	0.21	4.25	0.08	6.7	0.85	33.28	5.03	0.89	0.14	1.96	0.23
Oat Nutritional Quality Data
Year	Variety	CP	SE	NDF	SE	ADF	SE	RFV	SE
2024	V1	9.46	0.68	59.91	2.84	31.98	0.53	101.55	2.35
2024	V2	11.44	0.13	59.9	0.94	35.23	0.79	94.43	1.51
2024	V3	10.01	0.68	61.76	1.02	33.94	0.29	96.93	2.37
2025	V1	8.38	0.4	59.37	1.06	30.21	0.58	102.57	2.5
2025	V2	10.33	0.85	55.36	1.79	28.94	0.57	111.83	3.6
2025	V3	9.34	0.77	61.92	0.25	29.7	0.32	98.94	0.73
Oat Photosynthetic Characteristic Data
Year	Variety	Pn	SE	Ci	SE	Gs	SE	Tr	SE	WUE	SE	SPAD	SE
2024	V1	48.66	1.45	337.5	26.11	18.98	1.65	0.41	0.05	1.28	0.1	48.66	2.43
2024	V2	54.81	2.36	404.5	27.49	15.68	2.62	0.45	0.08	1.47	0.18	54.81	2.77
2024	V3	57.61	0.15	398.75	15.32	17.43	2.39	0.43	0.04	0.59	0.05	57.61	3.93
2025	V1	48.66	1.8	332.75	21.68	17.53	4.71	0.15	0.05	1.2	0.28	42.14	3.8
2025	V2	54.81	1.04	325.75	41.52	22.71	2.72	0.38	0.09	1.29	0.16	49.16	1.37
2025	V3	57.61	2.13	323	47.7	25.32	2.38	0.38	0.05	0.71	0.06	49.19	4.87
